# Supplementary material for: Low Dose of Direct Oral Anticoagulants after Left Atrial Appendage Occlusion
Source: J Cardiovasc Dev Dis. 2021 Oct 28;8(11):142. doi: 10.3390/jcdd8110142 (PMC8623304; doi:10.3390/jcdd8110142)
Supplement: Supplementary file 1 [file jcdd-08-00142-s001.zip]

Archive with 1 entries (1 files):
- jcdd-1380297-supplementary.pdf
